# Supplementary material for: Promoting Respectful Maternity Care by Reducing Unnecessary Episiotomies: Experiences from Centers of Excellence for Breastfeeding in Vietnam
Source: Healthcare (Basel). 2023 Sep 12;11(18):2520. doi: 10.3390/healthcare11182520 (PMC10530948; doi:10.3390/healthcare11182520)
Supplement: Supplementary file 1 [file healthcare-11-02520-s001.zip]

Archive with 2 entries (2 files):
- Supplementary Material S2- Letter to MOH on the revision of episiotomy policy_ENG.pdf
- Supplementary Table S1-Monthly Episiotomy Data Report Form.pdf
